# Supplementary material for: Synaptic Changes in Mice Lacking Alpha- and Gamma-Synucleins
Source: Biomedicines. 2025 Nov 25;13(12):2866. doi: 10.3390/biomedicines13122866 (PMC12730289; doi:10.3390/biomedicines13122866)
Supplement: Supplementary file 1 [file biomedicines-13-02866-s001.zip]

Archive with 1 entries (1 files):
- biomedicines-3957741-supplementary.pdf
